# Supplementary material for: TRPM8′s Role in the Shift Between Opioid and Cannabinoid Pathways in Electroacupuncture for Inflammatory Pain in Mice
Source: Int J Mol Sci. 2024 Dec 3;25(23):13000. doi: 10.3390/ijms252313000 (PMC11641359; doi:10.3390/ijms252313000)
Supplement: Supplementary file 1 [file ijms-25-13000-s001.zip]

Archive with 1 entries (1 files):
- ijms-3286388-supplementary.pdf
